# Supplementary material for: MPRAP: An accessibility predictor for a-helical transmem-brane proteins that performs well inside and outside the membrane
Source: BMC Bioinformatics. 2010 Jun 18;11:333. doi: 10.1186/1471-2105-11-333 (PMC2904353; doi:10.1186/1471-2105-11-333)
Supplement: Additional file 1 — Dataset. The dataset used for training of MPRAP. The first column in each line contains the name pdb code of a protein followed by the chain identifier in the fifth column. The second column describes in which cross-validation group (A-E) each chain belongs. [file 1471-2105-11-333-S1.TXT]

1rzhH   A
1rzhL   A
1jb0A   A
1jb0F   A
1jb0J   A
1jb0K   A
1jb0L   A
2axtA   A
2axtB   A
2axtE   A
2axtH   A
2axtZ   A
1v55A   A
1v55B   A
1v55C   A
1v55D   A
1v55G   A
1v55I   A
1v55J   A
1v55K   A
1v55L   A
1v55M   A
1pp9D   B
1pp9E   B
1kqfA   B
1yq3C   B
1pp9J   B
1kqfB   B
1yq3D   B
1pp9P   B
1kqfC   B
1m0lA   B
1pp9T   B
1q16C   B
2rh1A   B
1nkzB   B
2bs2C   B
1nkzA   B
2bhwA   B
2qtsB   B
2bl2A   C
1wpgA   C
2onkC   C
1rh5A   C
2nq2A   C
2r6gF   C
1rh5B   C
2hydA   C
2r6gG   C
1okcA   C
2gfpA   C
2uuhA   C
1afoA   C
1pw4A   D
2cfqA   D
2gifB   D
2a65A   D
2r9rB   D
2nwlC   D
3b9wA   D
1xl6A   D
1zcdA   D
2jo1A   D
2oarA   D                                      
2oauA   E
2bbjA   E
1p49A   E
2ic8A   E
2f2bA   E
1otsA   E
2vl0A   E
2hacA   E
2j58A   E
2hi7B   E
1zzaA   E
2j7aI   E
2h8aA   E
2pilA   E
2yvxA   E
3b4rB   E
